# Supplementary material for: Amino Acid Profiles in Older Adults with Frailty: Secondary Analysis from MetaboFrail and BIOSPHERE Studies
Source: Metabolites. 2023 Apr 10;13(4):542. doi: 10.3390/metabo13040542 (PMC10147014; doi:10.3390/metabo13040542)
Supplement: Supplementary file 1 [file metabolites-13-00542-s001.zip]

Archive with 1 entries (1 files):
- metabolites-2290305-supplementary.pdf
